# Supplementary material for: A Screen for Epigenetically Silenced microRNA Genes in Gastrointestinal Stromal Tumors
Source: PLoS One. 2015 Jul 27;10(7):e0133754. doi: 10.1371/journal.pone.0133754 (PMC4516245; doi:10.1371/journal.pone.0133754)
Supplement: S1 Table — (XLSX) [file pone.0133754.s002.xlsx]

## Sheet: Sheet1
S1 Table. Sequences of the primers used in this study
	forward	reverse	product size
miR-335 pyro seq PCR	TTTAGGATTTTAAGAAYGGGATAATYGT	Bio-AACACTACRAATTCTAATCACTACRATAA	119 bp
miR-335 sequencing primer	AAYGGGATAATYGTAGTGT
miR-335 sequence to analyze	YGAGATYGTYGYG
miR-335 bisulfite seq PCR	GATGTAGGATTTTTAGAATTTYGGTGTT	CTACRCAACATAACAATTTAATCACATC	243 bp
miR-34a pyro seq PCR	TAGGAGGGTGGGTGGGGAGTTTTT	Bio-TCCCACCCTTTCCACRCTACCCTA	128 bp
miR-34a sequencing primer	TTTTTGTTTATTTTAAGGG
miR-34a sequence to analyze	YGTTYGATYGTGYGYG
miR-34b/c pyro seq PCR	GGTYGAGTGATTGTGGYGGGGG	Bio-CCTCCATCTTCTAAACRTCTCCCTTA	176 bp
miR-34b/c sequencing primer	TAATYGTTTTTGGAATTT
miR-34b/c sequence to analyze	YGYGGGTYGAGGGGYGGGGYGGGYGYG
miR-1-1 pyro seq PCR	TTYGGAGGAGGTGGTTGGTGTTGT	Bio-AAACACCCCTAAAACCRAACTAATAAC	107 bp
miR-1-1 sequencing primer	TGTAGTATTTTTTAGGGAGT
miR-1-1 sequence to analyze	YGYG
miR-9-3 pyro seq PCR	GATTTGAATGGGAGTTTGTGATTGGT	Bio-TCCCRAAACTCACRTAAAACACCC	165 bp
miR-9-3 sequencing primer	TTGGATTGAYGTTATTTT
miR-9-3 sequence to analyze	TTYGYGGGGYG
miR-107 pyro seq PCR	GTAAGTTTAGAGAATTTGATTTTTTATGT	Bio-CRCCTTCCCCTAATCCCCAAACC	145 bp
miR-107 sequencing primer	GATTTTTTATGTTGAAATT
miR-107 sequence to analyze	YGTYGGTGGYGGTGGYG
miR-152 pyro seq PCR	GGTTAGGGGGAGTAGTTAATTTAGAAT	Bio-CCAAACGAACCCAAAACTTCAACCC	168 bp
miR-152 sequencing primer	GGGAGTAGTTAATTTAGAAT
miR-152 sequence to analyze	TYGYGYG
miR-155 pyro seq PCR	AAGGYGTTTGGTYGGTTATGAGTTAT	Bio-CAATACCAAAAACRTCTCCTTAATTCC	188 bp
miR-155 sequencing primer	TAAGTGAGTTATAAAAGGGT
miR-155 sequence to analyze	YGTAYGTTYGTAGGYGYG
miR-203 pyro seq PCR	GGGTTTGGYGGTTGGGATTTTTTAG	Bio-CCCTACCCTACTACAACCACCC	91 bp
miR-203 sequencing primer	YGAGGGYGTTTAAGG
miR-203 sequence to analyze	YGTTYGGTAYGGYG
miR-375 pyro seq PCR	GAGGGGYGGGTTAGGTGYGTATTT	Bio-TCRATAATCTCCTAATCCTAATCTTCC	142 bp
miR-375 sequencing primer	TGYGTATTTGYGGTGGT
miR-375 sequence to analyze	YGTYGYGGTYGTYGAYG
miR-489 pyro seq PCR	AGGGTGAGTTTTAGTTTTGATTGGAG	Bio-AATCAACCCCCTCCTATCCCAAAAA	143 bp
miR-489 sequencing primer	TGGAGYGAGATAGTAGT
miR-489 sequence to analyze	YGYGAGYG
miR-548b pyro seq PCR	GATTTYGGGTATGAGTTGGTAGTAGT	Bio-ATCCATACTATACCCAACCAACTATAC	100 bp
miR-548b sequencing primer	GAGTTGGTAGTAGTATTATT
miR-548b sequence to analyze	AYGGYGGTTYGGYG
miR-576 pyro seq PCR	GGAATTTYGGGTTAGATTTAGGTTTG	Bio-CRCCCCRAAACTTACACCTAAAATC	121 bp
miR-576 sequencing primer	TTTYGGTTTGTAGGGGG
miR-576 sequence to analyze	YGTTGYGGYGGTATYG
miR-579 pyro seq PCR	GGYGGGGATTATAGTTTTTAGGATGT	Bio-TACTACTAAACTCTAAACTCTCACCC	137 bp
miR-579 sequencing primer	GGATGTYGAGTATAGG
miR-579 sequence to analyze	YGYGTTTGYGTAGTGYG
miR-582 pyro seq PCR	AGAAGTTAAGTATTAGTTTTTGTTGGGT	Bio-TACCCTCTACCTCCATCCTAACTC	149 bp
miR-582 sequencing primer	TTTGTTGGGTTGTAGAAG
miR-582 sequence to analyze	YGGYGGYGGYG
miR-589 pyro seq PCR	TTTTTGTTTGTTTGTTTTGTYGTTGATTT	Bio-CCACACRCACTTTCTTACCAAAACC	109 bp
miR-589 sequencing primer	TGTTTGTTTTGTYGTTGATTT
miR-589 sequence to analyze	YGYGTYGYGYG
miR-615 pyro seq PCR	TAYGGGGTAGATATGGTTGTTAATTTT	Bio-CTATACATCCCRAAATTCAAAAAAACC	125 bp
miR-615 sequencing primer	TAATTTTYGGGTTTATTT
miR-615 sequence to analyze	YGATYGTTTYG
miR-616 pyro seq PCR	TTGGGGTGGTGTTTATAAATTTTTATTG	Bio-CTTTACCCAACAACACAAAACAAAACC	101 bp
miR-616 sequencing primer	GTTTATAAATTTTTATTGTTT
miR-616 sequence to analyze	YGGAYGAYGGYG
miR-618 pyro seq PCR	GTTGGAGAGGGGTAGAGAGTAAGT	Bio-AAACTCCAACAATTAAACCRACCCTC	152 bp
miR-618 sequencing primer	AGGAAGGAAGTTTGTTTAG
miR-618 sequence to analyze	GYGTYGGAGGGYG
miR-886 pyro seq PCR	GTAGTTTGGTTGTTGGATTTAGGTAG	Bio-TATCCTAAAAAAACTCTCAATTCCTCC	142 bp
miR-886 sequencing primer	GATTTTGTTTTTTTTTAYGGTTTT
miR-886 sequence to analyze	YGYGTAGGATGYG
miR-1226 pyro seq PCR	GTYGAGAAAGGTAGTAATTTGAYGTT	Bio-CCCCAACACCCRACCCAATAAAAC	153 bp
miR-1226 sequencing primer	TTGYGATTTTAGAGTAGT
miR-1226 sequence to analyze	YGGYGTTAATTYG
Oligonucleotides for luciferase assay
PDGFRA 3'UTR sense	AAAAACTAGTTCTATATAGACTTGGAGAATACTGCCAAAACATTTATGACAAGCTGTATCACTGCCTTCGTTAAGCTTAAAA
PDGFRA 3'UTR antisense	TTTTAAGCTTAACGAAGGCAGTGATACAGCTTGTCATAAATGTTTTGGCAGTATTCTCCAAGTCTATATAGAACTAGTTTTT
Mutant PDGFRA 3'UTR sense	AAAAACTAGTTCTATATAGACTTGGAGAATATCATTAAAACATTTATGACAAGCTGTATCGTGATCTTCGTTAAGCTTAAAA
Mutant PDGFRA 3'UTR antisense	TTTTAAGCTTAACGAAGATCACGATACAGCTTGTCATAAATGTTTTAATGATATTCTCCAAGTCTATATAGAACTAGTTTTT
Bio, biotin
