# Supplementary material for: A Screen for Epigenetically Silenced microRNA Genes in Gastrointestinal Stromal Tumors
Source: PLoS One. 2015 Jul 27;10(7):e0133754. doi: 10.1371/journal.pone.0133754 (PMC4516245; doi:10.1371/journal.pone.0133754)
Supplement: S2 Table — (XLSX) [file pone.0133754.s003.xlsx]

## Sheet: Sheet1
S2 Table. miRNAs upregulated by 5-aza-dC plus PBA in GIST-T1 cells
miRNA	Fold change
hsa-miR-203	2430.55
hsa-miR-142-3p	1694.7
hsa-miR-216a	1457.97
hsa-miR-152	1310.08
hsa-miR-107	1105.7
hsa-miR-34a	972.138
hsa-miR-155	914.02
hsa-miR-369-5p	818.052
hsa-miR-199a	770.659
hsa-miR-579	729.858
hsa-miR-34c	561.193
hsa-miR-335	495.009
hsa-miR-508	453.525
hsa-miR-1	400.201
hsa-miR-28	385.633
hsa-miR-496	370.119
hsa-miR-582-3p	336.618
hsa-miR-654-3p	318.187
hsa-miR-133b	307.457
hsa-miR-381	263.79
hsa-miR-886-3p	261.913
hsa-miR-361-3p	256.049
hsa-miR-512-3p	233.169
hsa-miR-576-3p	225.142
hsa-miR-363	209.577
hsa-miR-517c	206.098
hsa-miR-616	202.606
hsa-miR-489	194.064
hsa-miR-125b-2-3p	164.771
hsa-miR-204	160.811
hsa-miR-509-5p	148.77
hsa-miR-589	140.972
hsa-miR-9	135.7
hsa-miR-380	133.594
hsa-miR-193b-5p	126.839
hsa-miR-1226-5p	117.601
hsa-miR-34a-3p	111.249
hsa-miR-184	106.773
hsa-miR-30c-2-3p	105.609
hsa-miR-146b-3p	103.531
hsa-miR-873	99.5872
hsa-miR-375	95.4624
hsa-miR-573	93.7906
hsa-miR-891a	92.8806
hsa-miR-518d	87.065
hsa-miR-520g	81.8021
hsa-miR-618	81.378
hsa-miR-502	80.4115
hsa-miR-876-3p	80.4046
hsa-miR-615-5p	79.2584
hsa-miR-132-5p	78.8288
hsa-miR-519a	68.4051
hsa-miR-548b	65.1702
hsa-miR-580	64.7973
hsa-miR-487a	63.4459
hsa-miR-216b	63.21
hsa-miR-485-5p	62.8193
hsa-miR-376a-5p	62.4178
hsa-miR-372	55.7369
hsa-miR-21	54.9838
hsa-miR-27a	51.5731
