# Supplementary material for: A Screen for Epigenetically Silenced microRNA Genes in Gastrointestinal Stromal Tumors
Source: PLoS One. 2015 Jul 27;10(7):e0133754. doi: 10.1371/journal.pone.0133754 (PMC4516245; doi:10.1371/journal.pone.0133754)
Supplement: S3 Table — (XLSX) [file pone.0133754.s004.xlsx]

## Sheet: mir34a 1.5 fold down
S3 Table. GO analysis of downregulated genes in GIST-T1 with ectopic miR-34a expression
GO ID	GO ACCESSION	GO Term	p-value
13585	GO:0031225	anchored component of membrane	4.53576e-06
7158	GO:0009913|GO:0043355	epidermal cell differentiation	6.62262e-06
19345	GO:0042220	response to cocaine	2.09019e-05
23327	GO:0046658	anchored component of plasma membrane	4.70619e-05
21688	GO:0044707	single-multicellular organism process	4.89793e-05
22011	GO:0045214|GO:0006938	sarcomere organization	5.20996e-05
12740	GO:0030239	myofibril assembly	7.69406e-05
5293	GO:0007275	multicellular organismal development	8.35925e-05
13420	GO:0031032	actomyosin structure organization	8.42736e-05
6017	GO:0008544	epidermis development	8.59172e-05
20599	GO:0043588	skin development	0.000103026
14822	GO:0032501|GO:0050874	multicellular organismal process	0.00012876
29322	GO:0061061	muscle structure development	0.000148221
23368	GO:0046703	natural killer cell lectin-like receptor binding	0.000177993
12961	GO:0030534	adult behavior	0.000185274
25028	GO:0048513	organ development	0.000216981
33995	GO:0097109	neuroligin family protein binding	0.000217938
20576	GO:0043565	sequence-specific DNA binding	0.000285571
25349	GO:0048856	anatomical structure development	0.000318336
14823	GO:0032502	developmental process	0.000323592
481	GO:0000786|GO:0005718	nucleosome	0.00038251
37855	GO:1990104	DNA bending complex	0.00038251
12668	GO:0030154	cell differentiation	0.000441587
28157	GO:0055002	striated muscle cell development	0.000460592
19776	GO:0042692	muscle cell differentiation	0.00051377
26554	GO:0051146	striated muscle cell differentiation	0.000526222
12577	GO:0030036	actin cytoskeleton organization	0.000537145
21747	GO:0044767	single-organism developmental process	0.000547003
1043	GO:0001709	cell fate determination	0.000613664
12570	GO:0030029	actin filament-based process	0.000641045
3922	GO:0005523	tropomyosin binding	0.000672543
7832	GO:0010629	negative regulation of gene expression	0.000675194
22619	GO:0045892|GO:0016481|GO:0032582|GO:0061021	negative regulation of transcription, DNA-templated	0.000719796
38293	GO:2000179	positive regulation of neural precursor cell proliferation	0.000751015
1633	GO:0002327	immature B cell differentiation	0.000753178
21881	GO:0045066	regulatory T cell differentiation	0.000832474
29059	GO:0060789	hair follicle placode formation	0.000832474
37321	GO:1902679	negative regulation of RNA biosynthetic process	0.00084441
21794	GO:0044815	DNA packaging complex	0.000888727
