# Supplementary material for: A Screen for Epigenetically Silenced microRNA Genes in Gastrointestinal Stromal Tumors
Source: PLoS One. 2015 Jul 27;10(7):e0133754. doi: 10.1371/journal.pone.0133754 (PMC4516245; doi:10.1371/journal.pone.0133754)
Supplement: S4 Table — (XLSX) [file pone.0133754.s005.xlsx]

## Sheet: mir335 1.5 fold down
S4 Table. GO analysis of downregulated genes in GIST-T1 with ectopic miR-335 expression
GO ID	GO ACCESSION	GO Term	p-value
30670	GO:0070777	D-aspartate transport	2.06993e-05
30672	GO:0070779	D-aspartate import	2.06993e-05
11182	GO:0019228	neuronal action potential	7.60958e-05
10059	GO:0017153	sodium:dicarboxylate symporter activity	0.000104157
6017	GO:0008544	epidermis development	0.000174952
20012	GO:0042940	D-amino acid transport	0.000198595
20599	GO:0043588	skin development	0.000347942
34565	GO:0098531	direct ligand regulated sequence-specific DNA binding transcription factor activity	0.000360927
3526	GO:0004879	ligand-activated sequence-specific DNA binding RNA polymerase II transcription factor activity	0.000360927
908	GO:0001518	voltage-gated sodium channel complex	0.000454796
26220	GO:0050806	positive regulation of synaptic transmission	0.000589257
2695	GO:0003707	steroid hormone receptor activity	0.000661228
3532	GO:0004887	thyroid hormone receptor activity	0.000666957
33488	GO:0090192	regulation of glomerulus development	0.000666957
9060	GO:0015810	aspartate transport	0.000666957
27275	GO:0051938	L-glutamate import	0.000666957
20422	GO:0043401	steroid hormone mediated signaling pathway	0.000739993
31999	GO:0072126	positive regulation of glomerular mesangial cell proliferation	0.000755397
8799	GO:0015501|GO:0008027	glutamate:sodium symporter activity	0.000755397
7014	GO:0009755	hormone-mediated signaling pathway	0.00075863
21689	GO:0044708	single-organism behavior	0.000997475
